# Supplementary material for: Height‐related scaling of phloem anatomy and the evolution of sieve element end wall types in woody plants
Source: New Phytol. 2016 Dec 9;214(1):245–56. doi: 10.1111/nph.14360 (PMC5347917; doi:10.1111/nph.14360)
Supplement: Supplementary file 2 — Table S1 Morphological and physiological data of the 447 species of woody plant used in this study. [file NPH-214-245-s002.xlsx]

## Sheet: Data
Supporting Information Table S1 Morphological and physiological data of the 447 species of woody plant used in this study
Group (A - Angiosperm, G - Gymnosperm)	Family	Species	Growth form (T - Tree, S - Shrub, V - Vine)	Sieve element length (µm)	Sieve tube length StDev	Sieve element radius (µm)	Sieve element radius StDev	Sieve area number	Sieve area number StDev	Sieve pore number	Sieve pore number StDev	Pore radius (µm)	Standard deviation, pore radius	End wall thickness (µm)	Stem length (m)	stdev	Leaf length (cm)	stdev	Mechanical tissue type (1 - Sclereid, 2 - Fiber-sclereid, 3 - Fiber)	Habitat	Mass growth rate (mg yr-1)	Sampling location (NP - natural population, BG - cultured in botanical garden or arboretum, blank - unknown)	Source
A	Adoxaceae	Sambucus canadensis	S					15	3.5						3	0.707107	10		2	subtropical, temperate		NP	this study, MacDaniels 1918
A	Anacardiaceae	Cotinus obvatus	T	250	49			2.5	0.7						6	3.5	8			subtropical		NP	this study
A	Anacardiaceae	Mangifera indica	T	380	84			3.5	2.1						15	7.07107	35	12.7279		tropical		NP	this study, Zahur 1959
A	Anacardiaceae	Rhus chinensis	T	290	47			2	0.7						7	5.65685	10.5	4.94975		subtropical		BG	this study
A	Anacardiaceae	Rhus chirindensis	T	375	50			3	0.7						10	7.07107	9.5	5.5		tropical		BG	this study, Zahur 1959
A	Anacardiaceae	Schinus terebinthifolius	T	352.5	144.957			3	2.82843						3.5	2.8	4.5	0		tropical		NP	this study, Zahur 1959
A	Anacardiaceae	Spondias dulcis	T	375	176			6	5.7						16	6.36396	8	2.8		tropical		NP	Zahur 1959
A	Anacardiaceae	Spondias lutea	T	425	106			6	5.7						17		10	4.24264		tropical		NP	Zahur 1959
A	Annonaceae	Annona cherimolia	T	250	70	13	2.5	1							7	4.24264	15	14.1421		tropical		BG	this study, Zahur 1959
A	Annonaceae	Annona muricata	T	225	35	14	3.24	1							4	2.82843	12	5.65685		tropical		BG	this study, Zahur 1959
A	Annonaceae	Cananga odorata	T	350	70	13.5	3.5	1							12	7.07107	16	9.89949		tropical		BG	this study, Zahur 1959
A	Apocynaceae	Holarrhena floribunda	T	325	88	12.5	2.8	4.5	1.4	382.5	61	0.45	0.011	0.8	10	1.4	12			tropical		BG	this study, Lawton 1972
A	Apocynaceae	Nerium oleander	S	180	63	12	2.2	1		35	7	1.285	0.39	0.8	4	0.7	14	11.3137	1	tropical		BG	this study, Zahur 1959
A	Apocynaceae	Alyxia buxifolia	S	125	23	11.5	3.15	1							1.5	1.06066	2.5	2.12132		tropical		BG	this study
A	Apocynaceae	Aspidosperma australe	T	446	49	8	1	22	2.8						21	5.6	9.5		3	tropical		NP	this study
A	Apocynaceae	Calotropis gigantea	S	150	28	12.9	1.9	3	0.7						3	2.82843	14	6.3		tropical, subtropical		BG	this study, Zahur 1959
A	Apocynaceae	Cascabela thevetia	T	120	20			1							3	2.82843	15	3.53553		tropical		BG	this study
A	Apocynaceae	Cerbera floribunda	T	500	95			6	1.8						15	5	12			tropical		BG	this study
A	Apocynaceae	Marsdenia macrophylla	V	336	56	14	1.5	1							11				1	tropical		NP	this study
A	Apocynaceae	Pteralyxia kauaiensis	T	350	84			5	2.8						6		13			tropical		BG	this study
A	Apocynaceae	Pteralyxia macrocarpa	T	375	91			5	2.1						8		22			tropical		BG	this study
A	Apocynaceae	Tabernaemontana pandacaqui	T	700	140			6	0.7						13	9.19239	14	5.55		tropical		NP	Chavan et al. 2000
A	Aquifoliaceae	Ilex crenata	S	275	36	25	2.9	1							3.5	1.5	2	0.8		subtropical		BG	this study, Zahur 1959
A	Aquifoliaceae	Ilex mucronata	S	240	35.3553			3							3	0.707107	4	2.8		temperate		NP	Zahur 1959
A	Aquifoliaceae	Ilex opaca	T	250	70.7107			1							15	2.12132	6.5	3.53553		subtropical, temperate		NP	Zahur 1959
A	Araliaceae	Hedera helix	V	753	100	15.5	2.5	23.5	2.1						21		8.5	4.1	1	temperate		NP	this study
A	Araliaceae	Meryta sinclairii	T	550	141	8.9	1.1	12.5	4.2						8		35	0	1	tropical, subtropical		BG	this study, Zahur 1959
A	Araliaceae	Polyscias havaiensis	T	820	141.421			20							24		6.5		1	tropical		NP	Zahur 1959
A	Araliaceae	Polyscias sambucifolia	S	600	70.7107			15							5	5.65685	11	2.8	1	tropical		NP	Zahur 1959
A	Araliaceae	Polyscias sandwicensis	T	900	106.066			12							10.5	7.35391	11			tropical		NP	Zahur 1959
A	Araliaceae	Schefflera actinophylla	T	701	30	20	2.5	1							11		21	14.1421	1	tropical		NP	this study, Kotina & Oskolski 2010
A	Araliaceae	Schefflera arboricola	T	947	30	12	2.5	1							15		9	4.24264	1	tropical		NP	this study
A	Araliaceae	Schefflera digitata	T	130	35.3553			1							7		18		1	subtropical		NP	Zahur 1959
A	Arecaceae	Phoenix roebelinii	T			9.7	1.94	3	0.7	153	31	0.35	0.09	0.37	2.5	0.707107	20	4.2		tropical		BG	Parthasarathy 1974
A	Arecaceae	Cocos nucifera	T			19	3.8	3	0.7	102	23	0.9	0.19	0.63	19	7.1	75	28		tropical		BG	Parthasarathy and Tomlinson 1967
A	Arecaceae	Sabal palmetto	T	700	140	16	1.7	7	1.4	413	49	0.95	0.15	0.5	18	5.65685	50	4		subtropical		BG	Parthasarathy and Tomlinson 1967, Jensen et al. 2012
A	Arecaceae	Bactris setosa	T					12	3.5						11	1.4				tropical		NP	this study
A	Arecaceae	Calamus jananensis	T					1							25	10				tropical			Tomlinson et al. 2011
A	Arecaceae	Chamaedorea elegans	T					3	0.7						2.5	1.13137	30	5.65685		tropical			Tomlinson et al. 2011
A	Arecaceae	Daemonorops angustifolia	T					1							30	2.8	3.5			tropical			Tomlinson et al. 2011
A	Arecaceae	Desmoncus orthacanthos	T	1029	293	16	3	10	1.8						7	3.5	6			tropical		NP	this study
A	Arecaceae	Elais guineensis	T					3	0.7						16	7.5	3			tropical			Tomlinson et al. 2011
A	Arecaceae	Korthalsia concolor	T					1							5	1.4				tropical			Tomlinson et al. 2011
A	Arecaceae	Mauritia flexulosa	T					1							25					tropical			Tomlinson et al. 2011
A	Arecaceae	Muritiella armata	T					1							13.75	8.83883	27.5	3.53553		tropical			Tomlinson et al. 2011
A	Arecaceae	Prestoea montana	T					3	0.7						10		45			tropical			Tomlinson et al. 2011
A	Asparagaceae	Yucca flaccida	S	464	92.8	11	2	7	1.4	1746	240	0.26	0.07	0.4	1	0.7	2	0.28		subtropical			Tammes et al., 1971; Tammes and Ie, 1971
A	Asteraceae	Vernonia volkameriaefolia	T					4.5	0.7			0.83	0.14		5.5	2.1	25	10.6066		tropical			Chavan 1986
A	Asteraceae	Brachyglottis repanda	S	325	35.3554			5.5	3.36396						5	1.41421	15			temperate		NP	Zahur 1959
A	Asteraceae	Dubautia arborea	T	275	106.066			3	2.82843						2.5	1.4	6			tropical		NP	Zahur 1959
A	Asteraceae	Olearia paniculata	T	275	35.3553			2	1.41421						6	0	12			subtropical		NP	Zahur 1959
A	Begoniaceae	Begonia valdensium	V	240	27	6	1.5	1				0.75	0.31		3.5	1.4				tropical		NP	this study
A	Begoniaceae	Begonia fruticosa	S	272	7	15.5	2.5	1				1.64	0.44		11	2.8				tropical		NP	this study
A	Betulaceae	Alnus rubra	T			23	8	6	3.5						24	8.48528	11	5.65685		temperate		BG	Zahur 1959, Jensen et al. 2012
A	Betulaceae	Betula uber	T					8	2.1						9	3.5	3.5	2.12132		temperate		NP	Hayden and Hayden 1984
A	Bignoniaceae	Crescentia cujete	T	225	30	10	1.5	2.5	0.7	116	31	0.575	0.13	0.8	8	4.24264	10.5	7.07107		tropical		NP	this study, Zahur 1959
A	Bignoniaceae	Spathodea campanulata	T	240	25	26	4.8	1		130	25	0.6	0.25	1.08	12	5.65685	8.5	0		tropical		NP	this study
A	Bignoniaceae	Adenocalymna bracteatum	V					7							12	2.2				tropical		NP	Pace et al. 2015
A	Bignoniaceae	Adenocalymna comostum	V	587	118	12.5	5.5	14	2.1						15	1.1				tropical		BG	this study, Pace et al. 2015
A	Bignoniaceae	Adenocalymna divaricatum	V					8							11	1.4				tropical		NP	Pace et al. 2015
A	Bignoniaceae	Adenocalymna flaviflorum	V					8							9.5	3.5				tropical		NP	Pace et al. 2015
A	Bignoniaceae	Adenocalymna neoflavidum	V					6							10	3.5				tropical		NP	Pace et al. 2015
A	Bignoniaceae	Adenocalymna nodosum	V					7							15	3.5				tropical		NP	Pace et al. 2015
A	Bignoniaceae	Adenocalymna peregrinum	V	343	40	12.5	4	6	1.4						12	3.5				tropical		BG	this study, Pace et al. 2015
A	Bignoniaceae	Adenocalymna salmoneum	V					7							13	3.5				tropical		NP	Pace et al. 2015
A	Bignoniaceae	Adenocalymna tanaecicarpum	V					6							12	3.5				tropical		NP	Pace et al. 2015
A	Bignoniaceae	Amphilophium bracteatum	T					1						16.375	18	5				tropical		NP	Pace et al. 2015
A	Bignoniaceae	Amphilophium crucigerum	T			19	7.5	1							18	5				tropical		NP	this study
A	Bignoniaceae	Amphilophium elongatum	T					1							18	5				tropical		BG	Pace et al. 2015
A	Bignoniaceae	Amphilophium magnoliifolium	T					1							18	5				tropical		NP	Pace et al. 2015
A	Bignoniaceae	Amphilophium paniculatum	T					1							18	5				tropical		BG	Pace et al. 2015
A	Bignoniaceae	Catalpa longissima	T	250	50			2	0.7						15	4.24264	7			tropical, subtropical		NP	Esau and Cheadle 1959, Pace et al. 2015
A	Bignoniaceae	Cuspidaria convoluta	V	716	105	29.3	3	26	1.4						14	3.5				tropical		BG	this study, Pace et al. 2015
A	Bignoniaceae	Cuspidaria pulchra	V	484	53	9.5	2.5	17	0.7						10	2.8				tropical		NP	this study, Pace et al. 2015
A	Bignoniaceae	Dolichandra unguis-cati	T			12.5	2	5.5	0.7						20	7.1	3.5	0.707107		tropical		NP	this study
A	Bignoniaceae	Fridericia chica	V					18							25	7.8	8.5	2.12132		tropical		NP	Pace et al. 2015
A	Bignoniaceae	Fridericia conjugata	V					15							25	7.8				tropical		BG	Pace et al. 2015
A	Bignoniaceae	Fridericia platyphylla	V	398	95	18	3.5	14	0.7						25	7.2				tropical		NP	this study, Pace et al. 2015
A	Bignoniaceae	Fridericia samydoides	V	642	161	32	4	26	0.7						25	9.1				tropical		BG	this study, Pace et al. 2015
A	Bignoniaceae	Fridericia speciosa	V					18							25	5.6				tropical		BG	Pace et al. 2015
A	Bignoniaceae	Jacaranda mimosifolia	T	275	106	11.5	2.2	3.5	2.1						10	5.65685	1			subtropical		NP	Pace et al. 2015, Zahur 1959
A	Bignoniaceae	Lundia corymbifera	V					16							20					tropical		NP	Pace et al. 2015
A	Bignoniaceae	Lundia damazioi	V					18							20					tropical		NP	Pace et al. 2015
A	Bignoniaceae	Lundia longa	V					15							20					tropical		NP	Pace et al. 2015
A	Bignoniaceae	Manaosella cordifolia	V					12							20					tropical		NP	Pace et al. 2015
A	Bignoniaceae	Mansoa difficilis	V					5							10	5				tropical		NP	Pace et al. 2015
A	Bignoniaceae	Mansoa onohualcoides	V					5							10	5				tropical		NP	Pace et al. 2015
A	Bignoniaceae	Mansoa standleyi	V					9							15	5				tropical		NP	Pace et al. 2015
A	Bignoniaceae	Neojobertia mirabilis	V					8							15					tropical		NP	Pace et al. 2015
A	Bignoniaceae	Neojobertia sp.nov.	V					10							15					tropical		NP	Pace et al. 2015
A	Bignoniaceae	Pachyptera kerere	S					7							4.5					tropical		NP	Pace et al. 2015
A	Bignoniaceae	Perianthomega vellozoi	V			15	5.5	1							20					tropical		NP	this study
A	Bignoniaceae	Pleonotoma albiflora	V					40							25	9.2				tropical		NP	Pace et al. 2015
A	Bignoniaceae	Pleonotoma stichadenia	V					34							25	9.2				tropical		NP	Pace et al. 2015
A	Bignoniaceae	Pleonotoma tetraquetra	V					37							25	9.2				tropical		NP	Pace et al. 2015
A	Bignoniaceae	Pyrostegia venusta	V					6							10		5.25	1.76777		tropical		NP	Pace et al. 2015
A	Bignoniaceae	Stizophyllum riparium	V			20.5	1.53	8	2						10	5	9	5.65685		tropical		NP	this study
A	Bignoniaceae	Tabebuia heterophylla	T	400	98			2							13.5		10	7.07107		tropical		NP	Pace et al. 2015
A	Bignoniaceae	Tabebuia rosea	T	309	20	14.5	3.5	1							22					tropical		NP	Pace et al. 2015
A	Bignoniaceae	Tanaecium bilabiatum	V					17	4.2						30	5.6				tropical		NP	Pace et al. 2015
A	Bignoniaceae	Tanaecium pyramidatum	V			24	7	20	5						30	10.6				tropical		NP	Pace et al. 2015
A	Bignoniaceae	Tynanthus cognatus	V			31	11	18	6						30	9.1				tropical		NP	this study
A	Bignoniaceae	Tynanthus elegans	V					21	4.2						30	7.1				tropical		NP	Pace et al. 2015
A	Bignoniaceae	Xylophragma myrianthum	V					25	4.2						25	7.1	6			tropical		NP	Pace et al. 2015
A	Bixaceae	Bixa orellana	T	325	75	16	4.1	1		48	6	1.5493	0.12	0.65	7.5	5.65685	15	4.1		tropical		NP	this study, Zahur 1959
A	Boraginaceae	Cordia alba	T	175				1							6		6.5	7.42462		subtropical
A	Boraginaceae	Cordia subcordata	T					5.5							8.5	3.5	13	7.07107		tropical
A	Boraginaceae	Heliotropium foertherianum	T	250	70.7107			7.5							6	0	16			tropical		NP	Zahur 1959
A	Cactaceae	Pereskia species	T	275	35.3553			2.5	0.707107						4.5	5.6	8	2.7		tropical		NP	Zahur 1959
A	Calophyllaceae	Calophyllum inophyllum	T	425	35			7.5	2						14		11	8.48528		tropical		BG	this study, Zahur 1959
A	Campanulaceae	Clermontia kakeana	T	175	35.3553			1							3.5	1.69706	11			tropical		NP	Zahur 1959
A	Cannabaceae	Trema amboiensis	T	365	120.208			1							12	4.2	11.5			tropical		NP	Zahur 1959
A	Cannabaceae	Trema orientalis	T	300	70.7107			1							13	2.8	13	8.48528		tropical		NP	Zahur 1959
A	Caricaceae	Carica grandiflora	T	350	70.7107			5.5	6.36396						2.5	0.353553	7.5	3.53553		tropical		NP	Zahur 1959
A	Celastraceae	Celastrus arbiculatus	V	317	63.4	10	2	3	0.7						8.5	5.65685	7	2.1	3	tropical		BG	Wen-quing & Xinzeng, 1993
A	Celastraceae	Celastrus gemmatus	V	345	69	22	4.4	3	0.7						9	4.24264	9	4.24264	3	tropical		BG	Wen-quing & Xinzeng, 1993
A	Celastraceae	Dipentodon sinicus	T	557	111.4	11.5	2.3	1							9	3.5	13.5	9.19239	2	tropical		NP	Wen-quing & Xinzeng, 1993
A	Celastraceae	Euonymus alatus	S	477	95.4	6	1.2	13	3.5						3		4	2.82843	3	subtropical		NP	Wen-quing & Xinzeng, 1993
A	Celastraceae	Euonymus fortunei	S	483	96.6	10	2	11	3.5						10		3.75	2.47487		subtropical		BG	Wen-quing & Xinzeng, 1993
A	Celastraceae	Euonymus grandiflorus	T	573	114.6	13.5	2.7	13.5	3.5						12.5	3.53553	7	4.24264	3	subtropical		BG	Wen-quing & Xinzeng, 1993
A	Celastraceae	Euonymus japonicus	S	451	90.2	8.5	1.7	10.5	3.5						5.5	3.53553	7.5	6.36396	3	subtropical		BG	Wen-quing & Xinzeng, 1993
A	Celastraceae	Euonymus myrianthus	T	372	74.4	8	1.6	13	3.5						7.5	6.36396	9	2.82843	3	subtropical		BG	Wen-quing & Xinzeng, 1993
A	Celastraceae	Perrottetia racemosa	S	387	77.4	7.5	1.5	1							2.5	2.12132	10	7.07107	2	tropical		NP	Wen-quing & Xinzeng, 1993
A	Celastraceae	Tripterygium wilfordii	V	400	80	13.5	2.7	4	1.4						6	5.65685	11.5	9.75807	3	tropical		BG	Wen-quing & Xinzeng, 1993
A	Cercidiphyllaceae	Cercidiphyllum japonicum	T	600	141.421			12.5	10.6066						30	7.07107	4.5	1.41421		temperate		BG	Zahur 1959
A	Chloranthaceae	Ascarina polystarbia	T	350	70.7107			1							6	1.4	7			tropical		NP	Zahur 1959
A	Convolvulaceae	Ipomoea arborescens	T	158	46	7.5	2	1							9	5.5	14	7.07107		tropical		NP	this study
A	Convolvulaceae	Ipomoea saopaulista	V	371	110	18.5	4	5	2.8						10					tropical		NP	this study
A	Convolvulaceae	Ipomoeae alba	V	500	70.7107			7.5							17.5	5.6	10	7.07107		tropical, subtropical		NP	Zahur 1959
A	Cornaceae	Cornus mas	T	185	35.3553			1		32	7	1.22	0.34	0.9	8.5	2.12132	7			temperate		BG	Zahur 1959
A	Cornaceae	Cornus sericea	S			15	3	4	0.7					1.4	3.5	1.76777	8.5	4.94975		temperate		NP	Evert et al. 1970
A	Cornaceae	Nyssa sylvatica	T	750	150	20	5	9							23	4.2	9	4.94975		subtropical, temperate		NP	MacDaniels 1918, Jensen et al. 2012
A	Corynocarpaceae	Corynocarpus laevigatus	T	280	101.116			1							12	2.8	12.5	8.6		subtropical, temperate		NP	Zahur 1959
A	Cunoniaceae	Weinmannia racemosa	T	900	141.421			10.5	6.36396						25	7.1	13			subtropical		NP	Zahur 1959
G	Cupressaceae	Chamaecyparis thyoides (L.)	T	850	170	6.2	0.9	24	4.2	486	57	0.2	0.05	1.5	24	9.6	0.3	0.141421		temperate		NP	Chang 1954, Jensen et al. 2012
G	Cupressaceae	Metasequoia sempevirens	T	2850	570	6	0.8	26	4.2	468	55	0.25	0.05	1.3	30	3.53553	1.5	1.41421		temperate			Kollmann and Schuhmacher 1963
G	Cupressaceae	Calocedrus decurrens	T			11	0.4	27	5.5						50	10	0.9	0.777817		temperate		NP	Chang 1954, Jensen et al. 2012
G	Cupressaceae	Chamaecyparis obstusa	T			6	1.5	22	4.2						24	9.8	0.2	0.141421		tropical		NP	Chang 1954, Jensen et al. 2012
G	Cupressaceae	Cryptomeria japonica	T			5.2	1.5	29							35	10.6	1.1	0.1		subtropical		NP	Chang 1954, Jensen et al. 2012
G	Cupressaceae	Juniperus virginiana	T			4.1	1.8	25	5.5						15	7.07107	0.35			temperate	0.00795984	NP	Chang 1954, Jensen et al. 2012
G	Cupressaceae	Taxodium distichum	T			7.3	1	23	3.5						33		1.5	0		subtropical		NP	Evert et al. 1970, Chang 1954
G	Cupressaceae	Thuja occidentalis	T	1840	500	5.8	1.6	28	7.2						15	6.3	0.4	0.141421		temperate	0.0102259	NP	Chang 1954, Jensen et al. 2012
G	Cycadaceae	Cycas revoluta	T	1350	270	6.5	2	12	2.8	228	41	0.25	0.05	1.3	4	1.4	13	6.1		subtropical		BG	Behnke 1986, 1990
A	Dilleniaceae	Curatella americana	T	503	89	16	4	12.5	3.5						6	9.19239	5			tropical		NP	this study
A	Dilleniaceae	Davilla elliptica	S	342	25	10	1	20	4.2						4	1.4	4			tropical		NP	this study
A	Dilleniaceae	Davilla rugosa	V	923	101	20.5	3	21	5.6						12					tropical		NP	this study
A	Dilleniaceae	Doliocarpus dentatus	S	763	19	18.5	2.5	16.5	2.1						9	1.4	13.5	9.19239		tropical		NP	this study
A	Ebenaceae	Diospyros hillebrandii	T	225	53.0331			1							6.5	4.24264	12			tropical		NP	Zahur 1959
A	Ebenaceae	Diospyros sandwicensis	T	225	70.7107			1							9	4.24264	13			tropical		NP	Zahur 1959
A	Eleaocarpaceae	Elaeocarpus hookerianus	T	485	91.9239			6	5.65685						12		6			temperate		NP	Zahur 1959
A	Ericaceae	Leucopogon fasciculatus	S	250	70.7107			1							3	4.94975	5.5	0		temperate		NP	Zahur 1959
A	Ericaceae	Vaccinium corymbosum	S	350	70.7107			7.5	3.53553						2.4	2.82843	5	3.88909		temperate		NP	Zahur 1959
A	Erythroxylaceae	Erythroxylon coca	S	120	35.3553			1							2.5	0.707107	9.5			temperate		NP	Zahur 1959
A	Euphorbiaceae	Ricinus communis	S	255	122	16.22	1.6	1		371.9	66	0.52	0.14	0.24	8	5.65685	30	9.5	1	tropical		BG	Mullendore et al. 2010
A	Euphorbiaceae	Acalypha fruticosa	T	410	127.279			5.5	6.36396						3	1.2	10	5.65685	1	tropical, subtropical		NP	Zahur 1959
A	Euphorbiaceae	Aleurites moluccana	T	675	112			13	2.8						20	3.53553	15	7.07107	2	tropical		BG	this study, Zahur 1959
A	Euphorbiaceae	Claoxylon sandwicense	S	475	35.3553			12.5	10.6066						6	2.8	22		1	tropical		NP	Zahur 1959
A	Euphorbiaceae	Euphorbia pseudoracemosa lorifolia	S	485	49.4975			10	7.07107						1.5	0.7	7.5		1	tropical		NP	Zahur 1959
A	Euphorbiaceae	Euphorbia rockii	S	500	141.421			3	2.82843						1.5	0.7	10		1	tropical		NP	Zahur 1959
A	Euphorbiaceae	Excoecaria agallocha	T	535	120.208			7.5	3.53553						12		7	3.88909		tropical		NP	Zahur 1959
A	Euphorbiaceae	Hura crepitans	T	525	247.487			6	5.65685						35		18	7		tropical		NP	Zahur 1959
A	Euphorbiaceae	Macaranga grandifolia	S	600	141.421			6.5	2.12132						4.5	3.53553	29	8.3	3	tropical		NP	Zahur 1959
A	Euphorbiaceae	Manihot esculenta	S	550	106.066			12							4	2.47487	28	10.6066		tropical		NP	Zahur 1959
A	Fabaceae	Leucaena leucocephala	T	473	81	9	1.5	7	1.4			0.475	0.18		14	2.82843	0.95	0.494975		tropical		NP	this study
A	Fabaceae	Entada polystachya	V	378	80	12.5	2	8	2.8	610	138	0.675	0.23	1.1	8	2.8				tropical		NP	this study
A	Fabaceae	Robinia pseudoacacia	T	180	18	18	1.5	1		31	4	1.25	0.52	0.5	20	6.5	3	0.2	1	temperate		BG	this study, Zahur 1959, MacDaniels 1918
A	Fabaceae	Strongylodon macrobotrys	V	274	26	13.5	3	1		72	21	2.61	0.093	1	15	2.8	15	0		tropical		NP	this study
A	Fabaceae	Acacia confusa	T	290				10	7.07107						14	7.07107	15	2.82843	3	tropical		NP	Zahur 1959
A	Fabaceae	Acacia koa	T	450	70.7107			2.5	2.12132						21	7.07107	14	2.8	3	tropical		NP	Zahur 1959
A	Fabaceae	Acacia koaia	T	350	58.6899			10	7.07107						15	7.1	10	2.8	3	tropical		NP	Zahur 1959
A	Fabaceae	Acacia melanoxylon	T	260	89.8026			10	7.07107						20	6.16295	7	8.48528		tropical		NP	Zahur 1959
A	Fabaceae	Adenanthera pavonina	T	425	35.3553			10	8.48528						12.5	2.8	4	0.707107	2	tropical		NP	Zahur 1959
A	Fabaceae	Albizia lebbeck	T	450	70.7107			5.5	3.36396						10		3.75	1.06066		tropical, subtropical		NP	Zahur 1959
A	Fabaceae	Albizia moluccensis	T	450	70.7107	11.2	1.2	6.5	4.94975						15		11.5		3	tropical, subtropical		NP	Zahur 1959
A	Fabaceae	Bauhinia monandra	T	300	70.7107			1							5	1.4	15		3	tropical		NP	Zahur 1959
A	Fabaceae	Bauhinia triandra	T	300	70.7107			1							4.5	0	15	7.07107	3	tropical		NP	Zahur 1959
A	Fabaceae	Caesalpinia coriaria	T	225	106.066			3.5	2.12132						6	2.8	0.7		2	tropical		NP	Zahur 1959
A	Fabaceae	Caesalpinia kavaiensis	T	325	70.7107			7.5							7	4.24264	3			tropical		NP	Zahur 1959
A	Fabaceae	Carmichaelia australis	S	180	35.3553			1							2.5	2.2	4	1.3435		subtropical, temperate		NP	Zahur 1959
A	Fabaceae	Cassia fistula	T	550	70.7107	5.2	0.9	6.5	4.94975						15	8.48528	14	7.07107	1	tropical		NP	Zahur 1959
A	Fabaceae	Cassia gaudichandii	T	550	70.7107			6.5	4.94975						14	1.5	12		2	tropical		NP	Zahur 1959
A	Fabaceae	Castanospermum australe	T	250	70.7107			1							34	11	15	10.6066	3	tropical		NP	Zahur 1959
A	Fabaceae	Cynometra cauliflora	T	260	35.3553			2	0.707107						6	1.4	10	7.07107	2	tropical		NP	Zahur 1959
A	Fabaceae	Delonix regia	T	325	35.3553			7.5							15	7.1	1.5	0.3	3	tropical		NP	Zahur 1959
A	Fabaceae	Erythrina monosperma	T	175	35.3553			1							12		15	5.65685	2	tropical, subtropical		NP	Zahur 1959
A	Fabaceae	Erythrina speciosa	T	183	10	9.5	1.5	8.5	2.1						4.5		20	5.65685		tropical		NP	this study
A	Fabaceae	Gleditsia triacanthos	T	350	70			7	2.1						17.5	5.6	2	7.77817		subtropical		NP	MacDaniels 1918
A	Fabaceae	Gymnocladus dioicus	T	300	70.7107			7.5	3.53553						20	6.36396	5	2.1		temperate		NP	Zahur 1959
A	Fabaceae	Hymenaea verrucosa	T	350				2							15	4.2	9	4.94975		tropical		NP	Zahur 1959
A	Fabaceae	Inga edulis	T	450	70.7107			12.5	3.53553						27	9.9	16		3	tropical		NP	Zahur 1959
A	Fabaceae	Inga laurina	T	450	70.7107			12.5	3.53553						22		15		3	tropical, subtropical		NP	Zahur 1959
A	Fabaceae	Inocarpus fagifer	T	225	35.3553			1							21	7.07107	25	6.3	2	tropical		NP	Zahur 1959
A	Fabaceae	Lespedeza cyrtobotrya	S	160	28.2843			1							2.5	1.41421	2	2.82843	3	subtropical, temperate		NP	Zahur 1959
A	Fabaceae	Peltophorum pterocarpum	T	450	70.7107			7.5	3.53553						20	7.77817	1.6	0.8	3	tropical		NP	Zahur 1959
A	Fabaceae	Piscidia erythrina	T	155	63.6396	15	3.5	1							13	2.12132	16	9.89949	3	tropical		NP	Zahur 1959
A	Fabaceae	Pithecellobium dulce	T	335	91.9239			13	2.12132						12.5		3	2.12132	3	tropical		NP	Zahur 1959
A	Fabaceae	Pongamia glabra	T	275	35.3553			1							20	4.94975	14	8.48528		tropical, subtropical		NP	Zahur 1959
A	Fabaceae	Prosopis juliflora	T	265	49.4975			7.5	3.53553						12	0	2.3	0.9	3	tropical		NP	Zahur 1959
A	Fabaceae	Pterocarpus indicus	T	240	56.5685			1							25	7.07107	17	10.6066		tropical		NP	Zahur 1959
A	Fabaceae	Samanea saman	T	220	14.1421			11.5	2.12132						25	10.6066	5	1.41421		tropical		NP	Zahur 1959
A	Fabaceae	Sophora chrysophylla	T	165	56.5685			1							18	0	1	0.3	2	subtropical		NP	Zahur 1959
A	Fabaceae	Sophora tetraptera	T	275	35.3553	11	1.75	1							13	0	3	1.5	3	subtropical		NP	Zahur 1959
A	Fabaceae	Styphnolobium japonica	T	125	35.3553			1							15	7.07107	4			temperate		NP	Zahur 1959
A	Fabaceae	Tamarindus indica	T	240	56.5685			3	2.82843						8	3.4	4.5	0.989949	3	tropical		NP	Zahur 1959
A	Fagaceae	Castanea dentata	T	380	42	14	2.4	6	1.8	330	51	1.17	0.38	1.2	25	3.53553	17	4.8	3	temperate, boreal	0.164573	BG	this study, MacDaniels 1918
A	Fagaceae	Quercus faginea	T	311	20	19	3.8	6	1.4	234	68	1.3	0.43	0.8	10.5	1.4	7	4.24264	3	subtropical	0.0978468	NP	Quilho et al. 2013
A	Fagaceae	Fagus sylvatica	T	196.7	52.3	12.115	3.2	1		45	9	1.46	0.42	1.18	26	6.5	6	3.53553	1	temperate	0.124584	NP	Liesche et al. 2015
A	Fagaceae	Fagus grandifolia	T			25	5	1		30	5	3.75	2.3	1	27.5	7.07107	9	4.24264	1	temperate	0.0163394	NP	MacDaniels 1918
A	Fagaceae	Quercus alba	T			10.5	2.1	4	0.7						27		15.45	10.6773	3	temperate		NP	Evert et al. 1970
A	Gentianaceae	Fagraea berteriana	S	475	70.7107			7.5							4		20	8.48528		subtropical		NP	Zahur 1959
G	Ginkgoaceae	Ginkgo biloba	T	523	99.3	10	2.4	14.5	1.72						12		7.5	4.94975		temperate		NP	this study
G	Gnetaceae	Gnetum gnemon	T	850	170	8	1.3	12	2.8	168	31	0.31	0.11	1.6	15	3.5	15	8.83883		tropical		BG	Behnke and Paliwal 1973, Behnke 1990
A	Goodeniaceae	Scaevola chamissoniana	S	250	70.7107			5.5	6.36396						2	1.69706	6			tropical		NP	Zahur 1959
A	Goodeniaceae	Scaevola glabra	S	225	35.3553			4	4.24264						2.5		12			tropical		NP	Zahur 1959
A	Goodeniaceae	Scaevola mollis	S	250	70.7107			4	4.24264						2.5	1.69706	10			tropical		NP	Zahur 1959
A	Goodeniaceae	Scaevola procera	S	225	106.066			5.5	6.36396						3		12			tropical		NP	Zahur 1959
A	Juglandaceae	Juglans cinerea	T	300	60	12	2.4	12	2.8	300	41	1.275	0.29	0.9	25	7.07107	7.5	2.1		temperate		NP	MacDaniels 1918
A	Juglandaceae	Juglans nigra	T	300	60	11	2.2	12	2.8	300	28	1.3	0.33	0.9	30	7.07107	9	2.8		temperate		NP	Evert et al. 1970, MacDaniels 1918
A	Juglandaceae	Carya cordiformis	T	350	70	21.2	4.24	15	2.8			1.875	0.39		25	7.2	22.5	14.1421		temperate		NP	MacDaniels 1918
A	Juglandaceae	Carya ovata	T	400	80			3.5	0.7			1.875	0.54		23	4.6	40	21.2132		temperate		NP	MacDaniels 1918
A	Lamiaceae	Tectona grandis	T	280	41	19.5	3.53	1		97	15	1.25	0.3145	0.8	25	8.3	30	8.9	3	tropical		BG	this study, Lawton 1972
A	Lamiaceae	Faradaya ovalifolia	S	475	106.066			7.5	3.53553						3	0.7	14		2	tropical		BG	Zahur 1959
A	Lamiaceae	Vitex lucens	T	225	35.3553			1							17	0	20			subtropical		BG	Zahur 1959
A	Lamiaceae	Vitex negundo	T	225	35.3553			1							5	2.82843	7	7.07107	2	tropical		BG	Zahur 1959
A	Lamiaceae	Vitex trifolia	T	220	70.7107			1							4	2.47487	6.5	4.94975	2	tropical		BG	Zahur 1959
A	Lardizabalaceae	Akebia quinata	T	300	141.421			1							10		6	2.12132		temperate		BG	Zahur 1959
A	Lardizabalaceae	Decaisnea forgesii	T	350	70.7107			7.5	3.53553						6.5	2.12132	7.5			tropical		BG	Zahur 1959
A	Lauraceae	Cinnamomum camphora	T	250	70.7107			1							25	7.1	7	4.24264		temperate		NP	Zahur 1959
A	Lauraceae	Cryptocarya mannii	T	275	55			1							10	3.1	7			tropical, subtropical		NP	Esau and Cheadle 1955
A	Lauraceae	Persea drymifolia	T	275	35.3553			1							17		14	9.19239		subtropical		NP	Zahur 1959
A	Lauraceae	Sassafras variifolium	T	275	55			1							17.5	3.53553	13	4.24264		temperate		NP	MacDaniels 1918
A	Magnoliaceae	Magnolia denudata	T	550	79	16.4	2.1	8	1.1	240	30	0.46	0.14	1	10	1.4	14.5	7.77817		temperate		BG	this study
A	Magnoliaceae	Liriodendron chinense	T	457	62.3	16	2.5	6	0.61	138	43	0.93	0.23	0.9	30	7.1	10	5.5		subtropical		BG	this study
A	Magnoliaceae	Liriodendron tulipifera	T	475	95	15	3	8	2.1						25	0	11	3.53553		tropical, subtropical		NP	MacDaniels 1918
A	Magnoliaceae	Magnolia acuminata	T	600	141.421			10	7.07107						18		18.5	4.7		temperate		BG	Zahur 1959
A	Magnoliaceae	Magnolia tripetala	T	600	141.421			9	7.07107						11		40	20		temperate		BG	Zahur 1959
A	Malpighiaceae	Heteropterys pteropetala	S	164	29	9.5	1	1				0.89	0.29		2	0.7			1	tropical		NP	this study
A	Malpighiaceae	Banisteriopsis laevifolia	T	188	49	11.5	1	1				1.07	0.25		12	1.4			2	tropical		NP	this study
A	Malpighiaceae	Banisteriopsis argyrophylla	V	148	36	12	2.5	1				1.41	0.29		10	1.4			2	tropical		NP	this study
A	Malpighiaceae	Heteropterys intermedia	V	135	32	16	2	1				2.145	0.8		12	1.4			1	tropical		NP	this study
A	Malpighiaceae	Bunchosia argentea	T	140	35.3553			1							3.8	1.4	6		1	tropical		NP	Zahur 1959
A	Malpighiaceae	Bunchosia montana	S	175	36	9.5	1.5	3	4.24						1.5	0.7			1	tropical		NP	this study
A	Malvaceae	Gossypium barbadense	S	375	75	11	2.2	1		160	41	0.26	0.14	1	1.5	0.707107				tropical			McNairn and Currier 1968, Young et al. 1973
A	Malvaceae	Tilia americana	T	420	69	15	1.5	7.5	2.1	625	72	0.6	0.15	0.8	20	6.3	10		3	temperate		BG	this study, Tyree et al. 1974
A	Malvaceae	Berrya ammonilla	T	350	98.995			2	1.41421						18	7.2	2.5	0.9		tropical, subtropical		NP	Zahur 1959
A	Malvaceae	Brachychiton acerifolium	T	315	49.4975			1							20	7.1	18		3	subtropical		NP	Zahur 1959
A	Malvaceae	Ceiba pentandra	T	370	70.7107			1							30	11	17	10.6066	3	tropical		NP	Zahur 1959
A	Malvaceae	Commersonia echinata	T	375	106.066			1							13.5	5.2	11	5.6	3	tropical		NP	Zahur 1959
A	Malvaceae	Commersonia platyphylla	T	400	141.421			1							12	2.8	13		3	tropical		NP	Zahur 1959
A	Malvaceae	Durio zibethinus	T	400	70.7107			11.5	2.12132						21	6.5	20		3	tropical		NP	Zahur 1959
A	Malvaceae	Guazuma tomentosa	T	253.5	65.7609			1							13	1.41421	12	3.53553		tropical		NP	Zahur 1959
A	Malvaceae	Hibiscadelphus giffardianus	T	350	70.7107			1							6	0	8.5		3	tropical		NP	Zahur 1959
A	Malvaceae	Hibiscadelphus hualalaiensis	T	375	35.3553			1							6	1.41421	6		3	tropical		NP	Zahur 1959
A	Malvaceae	Hibiscus arnottianus	S	450	70.7107			6.5	2.12132						5.5		8		3	tropical		NP	Zahur 1959
A	Malvaceae	Hibiscus kokio	S	412	17.6777			7.5	3.53553						5	2.82843	6.5		3	tropical		NP	Zahur 1959
A	Malvaceae	Hibiscus rosa-sinensis	S	425	106.066			7	3.53553						4	3.53553	10	3.53553	3	tropical		NP	Zahur 1959
A	Malvaceae	Hibiscus syriacus	S	240	32	8	1.5	8	2.1						7.5	1.76777	3	0.9	3	subtropical		BG	this study
A	Malvaceae	Hibiscus tilliaceous	T	460	56.5685			1							7	4.24264	13		3	tropical		NP	Zahur 1959
A	Malvaceae	Lagunaria patersonia	T	275	35.3553			1							7	5.65685	6	0		tropical		NP	Zahur 1959
A	Malvaceae	Melochia vitiensis	T	400	70.7107			1							3		12		3	tropical		NP	Zahur 1959
A	Malvaceae	Thespesia populnea	T	300	70.7107			1							8	2.12132	20	7.77817	3	tropical		NP	Zahur 1959
A	Melastomaceae	Lassiandra thibetchina	S	900	141.421			10	7.07107						2		9			subtropical		NP	Zahur 1959
A	Meliaceae	Cedrela odorata	T	275	106.066			4	2.82843						10	2.8	32	14.7		tropical		NP	Zahur 1959
A	Meliaceae	Melia azedarach	T	290	35.3553	7.75	1.1	3	0.62						9.5		40	14.1421		tropical		BG	this study, Zahur 1959
A	Meliaceae	Swietenia mahogani	T	275	106.066			3	2.82843						12	3.53553	5.5	2.9		tropical		NP	Zahur 1959
A	Monimiaceae	Hedycarya arborea	T	175	35.3553			1							14	0	10			subtropical		NP	Zahur 1959
A	Moraceae	Antiaris africana	T	305	70.7107	15.5	3.1	1		29	8	3.5	1.05	1	32	10.6066	12	8.48528		tropical		NP	Lawton 1972
A	Moraceae	Artocarpus incisa	T	275	106.066			1							20	3.53553	35	8.3		tropical		BG	Zahur 1959
A	Moraceae	Artocarpus integrifolia	T	200	141.421			1							17	3.5	15			tropical		BG	Zahur 1959
A	Moraceae	Broussonetia papyrifera	T	175	35.3553			1							16	7.07107	15	8.48528		temperate		BG	Zahur 1959
A	Moraceae	Ficus altissima	T	225	35.3553			1							27	3.53553	9	6.36396		tropical		BG	Zahur 1959
A	Moraceae	Ficus benjamina	T	242	72	14.5	2	1							25		9	7.07107		tropical		NP	this study
A	Moraceae	Ficus carica	T	225	35.3553			1							8.5	4.94975	18.5	7.07107		subtropical		BG	Zahur 1959
A	Moraceae	Ficus hispida	T	275	35.3553			1							17.5	1.41421	17	13.435		tropical		BG	Zahur 1959
A	Moraceae	Ficus pakkensis	T	250	70.7107			1							21		11			tropical		BG	Zahur 1959
A	Moraceae	Ficus pumila	V	396	80	6	1.5	1							3.5		8.5	4.94975		tropical		NP	this study
A	Moraceae	Ficus racemosa	T	225	35.3553			1							24	7.2	15	3.46482		tropical		BG	Zahur 1959
A	Moraceae	Ficus triradiata	T	225	35.3553			1							21		8	3.2		tropical		BG	Zahur 1959
A	Moraceae	Maclura pomifera	T	230	46	9	1.8	1							13	3.53553	10.5	7.77817		subtropical		NP	MacDaniels 1918
A	Moraceae	Morus alba	T	240	48	11.4	2.28	1							6.5	4.94975	10	3.5		temperate		NP	MacDaniels 1918
A	Moraceae	Morus rubra	T	175	106.066			1							12.5		10.5	3.5		temperate		BG	Zahur 1959
A	Moraceae	Streblus pendulinus	T	175	35.3553			1							11	0	8			tropical		BG	Zahur 1959
A	Muntingiaceae	Muntingia calabura	T	280	49	10.5	1.1	4	0.7	120	15	0.75	0.26	1	8.5	3.53553	9	6.36396		subtropical		BG	this study, Zahur 1959
A	Myristicaceae	Myristica fragrans	T	800	141.421	6.6	1.32	12.5	10.6066						11.5		0.1	2.82843		tropical		NP	Zahur 1959
A	Myrtaceae	Eucalyptus robusta	T	475	134.35			12.5	3.53553						25.5		13	6.36396	2	tropical		NP	Zahur 1959
A	Myrtaceae	Eugenia jambolana	T	400	141.421			7.5	3.53553						15		9	4.24264	3	tropical		NP	Zahur 1959
A	Myrtaceae	Eugenia moluccana	T	600	282.843			12.5	3.53553						20		14		3	tropical		NP	Zahur 1959
A	Myrtaceae	Eugenia uniflora	T	425	106.066			7.5	3.53553						7		3.5	0.707107	2	tropical, subtropical		NP	Zahur 1959
A	Myrtaceae	Leptospermum s.	T	450	70.7107			3	2.82843						4	3.5	1	0.919239	3	tropical		NP	Zahur 1959
A	Myrtaceae	Melaleuca leucadendra	T	250	33	11	3.2	1							15		15	3.8	1	tropical		BG	this study, Zahur 1959
A	Myrtaceae	Metrosideros polymorpha	T	450	212.132			7.5	3.53553						21	3.53553	4		3	tropical		NP	Zahur 1959
A	Myrtaceae	Metrosideros rugosa	T	775	176.777			8	3.53553						10		6.5		3	tropical		NP	Zahur 1959
A	Myrtaceae	Metrosideros scandens	V	425	106.066			7.5	3.53553						7.5		9		1	subtropical		NP	Zahur 1959
A	Myrtaceae	Myrtus bullata	S	450	212.132			7	3.53553						5	1.06066	5.5	3.11127	1	tropical		NP	Zahur 1959
A	Myrtaceae	Myrtus obcordata	S	475	212.132			7.5	3.53553						7.5		3	0.9	1	tropical		NP	Zahur 1959
A	Myrtaceae	Psidium cattleyanum	T	500	141.421			10	7.07107						9	2.82843	8.5		1	tropical		NP	Zahur 1959
A	Nothofagaceae	Fuscospora cliffortioides	T	850	106.066			7.5							16	2	2.5			tropical		NP	Zahur 1959
A	Oleaceae	Ligustrum lucidum	T	239	37.5	12.5	2.1	6	1	232	22	0.39	0.14	0.8	19	5.5	11.5	7.77817		subtropical		NP	this study
A	Oleaceae	Fraxinus americana	T	550	62	12	1.3	4.5	0.7	240	63	1.25	0.213	0.7	15	7.1	9.5	7.07107	3	temperate	0.04193	NP	this study, MacDaniels 1918
A	Oleaceae	Fraxinus nigra	T					1				1.75	0.63		17.5	3.53553	32.5	17.6777	3	temperate, boreal		NP	MacDaniels 1918
A	Oleaceae	Forestiera acuminata	S	260	35.3553			2.5	0.707107						5	1.76777	4.5			subtropical, temperate		BG	Zahur 1959
A	Oleaceae	Fraxinus excelsior	T					1							27.5	10.6066	27.5	10.6066	3	temperate		NP	MacDaniels 1918
A	Oleaceae	Noronhia emarginata	T	250	70.7107			4.5	2.12132						8.5		14	0		tropical		NP	Zahur 1959
A	Onagraceae	Fuchsia boliviana	T	300	169.706			1							3	2.82843	20			subtropical		NP	Zahur 1959
A	Oxalidaceae	Averrhoa carambola	T	500	141.421			6.5	4.94975						10	8.48528	5	2.8		tropical		NP	Zahur 1959
A	Passifloraceae	Passiflora laurifolia	S	800	70.7107			12.5	3.53553						4.5		11.5	2.12132		tropical		NP	Zahur 1959
A	Paulowniaceae	Paulownia tomentosa	T	275	35.3553			7.5	3.53553						17.5	3.53553	27	19.799		temperate		NP	Zahur 1959
A	Pennantiaceae	Pennantia corymbosa	T	475	247.487			10	7.07107						4.5		10	5.65685		subtropical		NP	Zahur 1959
A	Pentaphylacaceae	Eurya sandwicensis	T	250	70.7107			1							11	2.8	5			tropical		NP	Zahur 1959
A	Phyllanthaceae	Antedesma platyphyllum	T	210	60.1041			1							8	2.3	12			tropical		NP	Zahur 1959
A	Phyllanthaceae	Antedesma pulvinatum	T	210	60.1041			1							7	2.4	9			tropical		NP	Zahur 1959
A	Phyllanthaceae	Bridelia retusa	T	325	134.35			1							10	3.5	16	12.0208		tropical		NP	Zahur 1959
A	Phyllanthaceae	Flueggea suffruticosa	T	265	35.3553			1							7	1.41421	5	1.83848		subtropical		NP	Zahur 1959
G	Pinaceae	Picea abies	T	2700	500	6.9	1.1	25	5	800	50	0.1675	0.039	1.11	29	8.8	1.8	0.919239		temperate	0.122812	NP	Liesche et al. 2015
G	Pinaceae	Pinus pinea	T	2800	560	10	1.4	20	2.8	420	71	0.17	0.037	2.2	16	6.5	15	4.1		subtropical	0.0880914	NP	Chang 1954, Wooding 1966, Jensen et al. 2012
G	Pinaceae	Pinus strobus	T	1580	316	11	1	21	4.2	720	109	0.175	0.04	2.5	20	5.6	10	5.65685		temperate	0.121536	NP	Crafts & Crisp, 1971, Murmanis & Evert, 1966; Alfieri and Evert, 1965
G	Pinaceae	Abies alba	T	2500	600	6.5	1.4	27	4.2	527	60	0.186	0.042	1.95	45	9.6	2.4	1.06066		temperate	0.196666	NP	Liesche et al. 2015
G	Pinaceae	Pinus nigra	T			12	1.5	25	4.2	750	185	0.4	0.14	2.5	30	7.1	10	8.6		temperate	0.029383	NP	Schulz et al. 1989
G	Pinaceae	Abies balsamea	T			6.8	2.3	23							17	1.41421	2.3	0.919239		temperate	0.0186857	NP	Chang 1954, Jensen et al. 2012
G	Pinaceae	Abies grandis	T	2900	580	7.6	2.5	30							45	7.1	4.5	2.82843		temperate		NP	Chang 1954, Jensen et al. 2012
G	Pinaceae	Larix occidentalis	T			9.9	1.2	33							45	10.5	3.5	2.12132		temperate		NP	Chang 1954, Jensen et al. 2012
G	Pinaceae	Picea glauca	T	2250	450	5	0.7	19	4.5						23		1.6	1.20208		temperate	0.00913977	NP	this study, Chang 1954, Jensen et al. 2012,
G	Pinaceae	Picea sitchensis	T			9.1	2.2	17	4						15		1.6	1.27279		temperate	0.0199883	NP, BG	this study, Chang 1954, Jensen et al. 2012
G	Pinaceae	Pinus contorta	T			6.1	2.6	27	6						45		6	4.24264		temperate	0.00410184	NP	Chang 1954, Jensen et al. 2012
G	Pinaceae	Pinus echinata	T			9	2	20	2.8						25	7.07107	9	5.65685		temperate		NP	Chang 1954, Jensen et al. 2012
G	Pinaceae	Pinus elliottii Engelm.	T			9	1.2	20	2.8						24	8.48528	21	4.24264		temperate	0.040315	NP	Chang 1954, Jensen et al. 2012
G	Pinaceae	Pinus pinaster	T			7.5	1.5	31	5.5						25	9.2	18	10.6066		temperate	0.0602473	NP	Chang 1954, Jensen et al. 2012
G	Pinaceae	Pinus ponderosa	T	3100	620	11	1.1	20	2.8						33	3.53553	15	10.5		temperate		NP	Chang 1954, Jensen et al. 2012
G	Pinaceae	Pinus sylvestris	T	2100	319	5.7	2.5	19							22.5		6	5.5		temperate	0.0304781	NP	this study, Chang 1954
G	Pinaceae	Pseudotsuga menziesii	T			9.6	1.3	26	4.2	1560	187				30		2.8	1.06066		temperate		NP	Chang 1954, Jensen et al. 2012
G	Pinaceae	Tsuga canadensis	T			5.8	2	25	3.5						28	0	1.8	1.41421		temperate	0.0360029	NP	Chang 1954, Jensen et al. 2012, Abbe and Crafts 1939
G	Pinaceae	Tsuga heterophylla	T	2650	530	11	1.3	24	5.6						31	0	1.5	1.76777		temperate	0.0179115	NP	Chang 1954, Jensen et al. 2012, Abbe and Crafts 1939
A	Piperaceae	Macropiper excelsum	T	400	70.7107			1							6	0.707107	7.5	3.53553		subtropical		NP	Zahur 1959
A	Piperaceae	Manekia obtusa	V	371	31	18	1.5	1							20					tropical		NP	this study
A	Piperaceae	Piper fuligineum	S	521	75	7.5	1	1							2.5					tropical		NP	this study
A	Piperaceae	Piper guineense	T	250	70.7107			1							10		11			tropical		NP	Zahur 1959
A	Piperaceae	Piper macedoi	S	352	65	9.5	1	1							4					tropical		NP	this study
A	Piperaceae	Piper umbellatum	S	460	34	7	1	1							1	0.707107	27	14.1421		tropical		NP	this study
A	Pittosporaceae	Pittosporum glabrum	T	262.5	265.165			6.5	3.5						8	4.2	7			tropical		NP	Zahur 1959
A	Pittosporaceae	Pittosporum kauaiensis	T	500	282.843			20	7.1						11	4.24264	19	0		tropical		NP	Zahur 1959
A	Plantaginaceae	Hebe salicifolia	S	175	35.3553			3	2.8						1.5		10			temperate		NP	Zahur 1959
A	Platanaceae	Platanus occidentalis	T	750	150	25	5	8							32	10.6	13	8.48528		temperate		NP	MacDaniels 1918, Jensen et al. 2012
A	Poaceae	Phyllostachys nigra	T	1052	210.4	11.6	2.32	1		105.6	12	0.6	0.13	0.39	5	3.5	6	2.12132		temperate		BG	Mullendore et al. 2010
A	Proteaceae	Grevillea robusta	T	312.5	123.744			6.5	2.1						20	4.2	23	12.7279		subtropical		NP	Zahur 1959
A	Proteaceae	Knightia excelsa	T	900	176.777			8	3.5						28	0	12.5	3.53553		subtropical		NP	Zahur 1959
A	Proteaceae	Macadamia ternifolia	T	235	65.7609			11.5	2.1						12	7.07107	11	1.7		tropical		NP	Zahur 1959
A	Rhamnaceae	Alphitonia excelsa	T	260	130.815			1							16	3.5	9.5	6.36396	2	tropical			Zahur 1959
A	Rhamnaceae	Colubrina opposilifolia	T	305	35.3553			3	2.8						9	3.5	8.9		2	tropical			Zahur 1959
A	Rhamnaceae	Hovenia dulcis	T	576	103	14.5	2.5	1							10		12	7.07107	3	temperate		NP	this study
A	Rhamnaceae	Rhamnus cathartica	T	170	84.8528			1							9	2.12132	7	2.47487	2	subtropical			Zahur 1959
A	Rhamnaceae	Rhamnus frangula	S	195	45.9619			3	2.8						4.5		5	1.9	2	temperate			Zahur 1959
A	Rosaceae	Pyrus malus	T	250	71	11	1.7	6	1.4	366	54	0.6	0.11	1	11	4.1	6	3.53553		temperate		BG	this study, Esau and Cheadle 1959, MacDaniels 1918
A	Rosaceae	Prunus persica Batch.	T	243	48.6	16.5	3.3	1		130	33	0.75	0.24	1	7	1.4	11.5	8.48528	3	temperate		BG	Donghua and Xinzeng 1993
A	Rosaceae	Amelanchier arborea	T	250	70.7107			1							8	3.5	8	2.82843		subtropical, temperate		NP	Zahur 1959
A	Rosaceae	Cercocarpus parvifolius	S	425	106.066			1							1.5	3.60624	2.5			subtropical, temperate		NP	Zahur 1959
A	Rosaceae	Crataegus pinnatifida	T	316	63.2	12	2.4	11.4	2.8						9	2.1	5	3.53553	1	temperate		BG	Donghua and Xinzeng 1993
A	Rosaceae	Eriobotrya japonica	S	700	99	7.6	1.2	14	2.8						9.5		17.5	12.7279	2	subtropical		BG	this study, Zahur 1959
A	Rosaceae	Malus pumila Mill.	T	409	81.8	11.5	2.3	12.2	2.8						10		6	3.88909	2	temperate		BG	Donghua and Xinzeng 1993
A	Rosaceae	Malus spectabilis	T	476	95.2	12.5	2.5	12.5	2.8						12	0.707107	7	2.12132	2	temperate		BG	Donghua and Xinzeng 1993
A	Rosaceae	Osteomeles anthyllidifolia	S	450	70.7107			13.5	9.1						2.5	1.41421	1.3	0.353553		tropical		NP	Zahur 1959
A	Rosaceae	Phoinia villosa	T	400	141.421			12.5	3.5						10		7.5			subtropical, temperate		NP	Zahur 1959
A	Rosaceae	Prunus armeniaca L.	T	272	54.4	17.5	3.5	1							11		7.5	2.82843	3	temperate		BG	Donghua and Xinzeng 1993
A	Rosaceae	Prunus cerasifera Ehrh.	T	461	92.2	14	2.8	1							10.5	6.36396	5	1.41421	3	temperate		BG	Donghua and Xinzeng 1993
A	Rosaceae	Prunus davidiana Franch.	T	262	52.4	12	2.4	1							10	2.12132	10	0.636396	3	temperate		BG	Donghua and Xinzeng 1993
A	Rosaceae	Prunus persica var. rubro-plena	T	268	53.6	12	2.4	1							7	3.53553	11.5	5.65685		temperate		BG	Donghua and Xinzeng 1993, Moing and Carde 1988
A	Rosaceae	Prunus serotina	T					4	1.4						8.5	5.5	13	8.13173		temperate	0.0693775	NP	MacDaniels 1918
A	Rosaceae	Pyrus betulifolia	T	470	94	10	2	12.5	2.8						9		6.5	2.82843	1	temperate		BG	Donghua and Xinzeng 1993
A	Rosaceae	Pyrus bretschneideri Rehd.	T	424	84.8	15	3	12.2	2.8						8	2.12132	6.5	4.24264	2	temperate		BG	Donghua and Xinzeng 1993
A	Rosaceae	Rubus australis	V	375	106.066			1							5		4	1.41421		subtropical		NP	Zahur 1959
A	Rubiaceae	Bobea sandwichensis	T	200	70.7107			1							5	1.4	8			tropical		NP	Zahur 1959
A	Rubiaceae	Coprosma grandifolia	S	210	35.3553	9.4	1.6	7.5							5	1.4	12.5			subtropical		NP	Zahur 1959
A	Rubiaceae	Coprosma montana	T	140	49.4975			1							4	1.90919	3			subtropical		NP	Zahur 1959
A	Rubiaceae	Coprosma ochretea	T	170	49.4975			1							4	5.09117	8			tropical		NP	Zahur 1959
A	Rubiaceae	Coprosma parviflora	S	120	60.1041			1							3	1.4	2.5	0.353553		subtropical		NP	Zahur 1959
A	Rubiaceae	Cordiera concolor	S	100	20	14.5	2.9	1							4	1.4	11		3	tropical		NP	de Lara and Marcati 2016
A	Rubiaceae	Gardenia brighamii	T	425	176.777			2	1.4						4.5		5.2	5.86899		tropical		NP	Zahur 1959
A	Rubiaceae	Gardenia remyi	T	425	176.777			2	1.4						5	7.07107	11		1	tropical		NP	Zahur 1959
A	Rubiaceae	Gouldia elongata	S	550	70.7107			5	6.4						4	0.707107	10	4.94975		tropical		NP	Zahur 1959
A	Rubiaceae	Ixora fragrans	S	475	106.066			7.5							3		20		1	tropical		NP	Zahur 1959
A	Rubiaceae	Morinda citrifolia	T	337.5	159.099			3.5	2.1						6.5		28	10.6066		tropical		NP	Zahur 1959
A	Rubiaceae	Mussaenda erythrophylla	S	350	91	16.5	4	1							7		9		1	tropical		BG	this study
A	Rubiaceae	Neonauclea forsteri	T	400	70.7107			5.5	4.9						12		17.5		1	tropical		NP	Zahur 1959
A	Rubiaceae	Plectronia odorata	T	150	70.7107			1							6	5.16188	7.5	0	1	tropical		NP	Zahur 1959
A	Rutaceae	Aegle marmelos	T	325	87			7.5							14	2.82843	5	1		tropical, subtropical		NP	Zahur 1959
A	Rutaceae	Casimiroa edulis	T	290	35.3553			6.5	4.94975						10.5	7.77817	9.5	4.94975	2	tropical		NP	Zahur 1959
A	Rutaceae	Citrus grandis	T	275	106.066			7.5	3.53553						9	2.82843	8.5	2.12132	2	tropical, subtropical		NP	Zahur 1959
A	Rutaceae	Evodia danielii	T	425	106.066			14	8.48528						18	3.53553	11	4.24264		temperate		NP	Zahur 1959
A	Rutaceae	Melicope rhamniflorus	T	175	35.3553			1							2.5		14.5			tropical		NP	Zahur 1959
A	Rutaceae	Phellodendron amurense	T	375	141.421			7.5	3.53553						18	7.1	7	4.24264		temperate		NP	Zahur 1959
A	Rutaceae	Ptelea trifoliata	T	350	141.421			7.5	3.53553						7		11	4.24264		subtropical		NP	Zahur 1959
A	Rutaceae	Zanthoxylum dipetalum	T	550	70.7107			9	6.07107						7.5	2.8	6			tropical		NP	Zahur 1959
A	Rutaceae	Zanthoxylum ouhuense	T	550	70.7107			10	7.07107						10	5.6	6	4.94975		tropical		NP	Zahur 1959
A	Salicaceae	Salix pentandra	T	310	54	19	2.5	9	2.8	510	92	1.05	0.25	1.2	8	2.8	10	7.07107	2	temperate		NP	this study
A	Salicaceae	Salix nigra	T	390	78	25	5	12	2.8	360	39	1.25	0.38	0.9	27.5	10.6066	10	4.9	2	temperate		NP	MacDaniels 1918
A	Salicaceae	Populus deltoides	T	250	50	19.5	3.9	11.5	2.1	207	28	1.85	0.46	0.9	30	7.2	8	4.24264		temperate	0.0293431	NP	MacDaniels 1918, Larsen and Isebrands 1974
A	Salicaceae	Flacourtia cataphracta	T	275	35.3553	8.6	1.75	1							7	2.82843	6.5		1	tropical			Zahur 1959
A	Salicaceae	Flacourtia inermis	T	275	35.3553	8.6	1.75	1							5		7	8.48528	1	tropical			Zahur 1959
A	Salicaceae	Populus tremuloides	T	260	52	11.1	5	7	2.8						22.5		5	2.8	3	temperate	0.0248101	NP	Davis and Evert 1968, Jensen et al. 2012
A	Salicaceae	Xylosma hillebrandii	T	150	70.7107			1							6	2.12132	7		1	tropical			Zahur 1959
A	Santalaceae	Santalum acuminatum	T	180	35.3553			2.5	0.707107						5	1.41421	8	4.94975		tropical			Zahur 1959
A	Santalaceae	Santalum album	T	225	45	11	2.2	1							6.5	3.53553	12			tropical		NP	Chavan et al. 2000
A	Santalaceae	Santalum ellipticum	T	225	35.3553			1							4	2.82843	10		1	tropical			Zahur 1959
A	Santalaceae	Santalum freycinetianum	S	200	70.7107			2	1.41421						2.5	5.65685	15	5.37401		tropical			Zahur 1959
A	Sapindaceae	Koelreuteria bipinnata	T	305	36.4	8	1.6	3	0.43	120	26	0.41	0.11	0.8	17	3.5	7.5	3.5		temperate		BG	this study
A	Sapindaceae	Cupania furfuracea	T	380	100	8.5	1	1		65	17	0.85	0.17	0.04	18	6.5				tropical		NP	this study, Zahur 1959
A	Sapindaceae	Serjania lethalis	V	214	54	16.5	2	1		46	10	1.7	0.77	0.22	14	2.8				tropical		NP	this study
A	Sapindaceae	Acer saccharum	T			18	8	1							30	9.1	12	4.94975	3	temperate	0.27608	NP	MacDaniels 1918, Evert et al. 1970
A	Sapindaceae	Blighia sapida	T	295	134.35			1							10	3.5	10	6.6	2	tropical		NP	Zahur 1959
A	Sapindaceae	Cupania vernalis	T	325	70.7107			2.5	0.707107						7	4.2	17		2	tropical, subtropical		NP	Zahur 1959
A	Sapindaceae	Dodonae eriocarpa	T	185	53.0331			3.5	2.12132						3	0.7	5		1	tropical		NP	Zahur 1959
A	Sapindaceae	Koelreuteria paniculata	T	195	56.5685			3	2.82843						6	3.53553	32	14.1421		temperate		NP	Zahur 1959
A	Sapindaceae	Litchi chinensis	T	325	106.066			7.5	3.53553						15	7.1	18	10.6066		tropical, subtropical		NP	Zahur 1959
A	Sapindaceae	Sapindus oahuensis	T	215	49.4975			3	2.82843					14.1421	14		8	0	2	tropical		NP	Zahur 1959
A	Sapotaceae	Achras sapota	T	325	176.777			3	2.82847						12	3.5	11.5	5.65685		tropical		NP	Zahur 1959
A	Sapotaceae	Chrysophyllum cainito	T	300	212.132			3	2.82843						11		10	1.41421		tropical		NP	Zahur 1959
A	Sapotaceae	Mimusops elengi	T	275	35.3553			3	2.82843						10		9.5	7.42462		tropical		NP	Zahur 1959
A	Schisandraceae	Schisandra chinensis	V					12.5	10.6066						4	2.82843	8	4.24264		temperate		NP	Zahur 1959
A	Scrophulariaceae	Myoporum laetum	S	425	176.777			10	7.07107						7.5		8.5	5.16188		subtropical		NP	Zahur 1959
A	Scrophulariaceae	Myoporum sandwicense	T	105	7.07107			1							8		9.5	5.3033		tropical		BG	Zahur 1959
A	Simaroubaceae	Ailanthus altissima	T	180	36	24	4.8	1		60	11	1.5	0.66	0.6	15	5.2	9	2.4		temperate		NP	MacDaniels 1918
A	Solanaceae	Cestrum nocturnum	S	475	106.066			7.5	3.53553						3	1.41421	13	6.36396		tropical		NP	Zahur 1959
A	Solanaceae	Datura arborea	S	400	141.421			6.5	2.12132						5	2.8	13			temperate		NP	Zahur 1959
A	Solanaceae	Nothocestrum breviflorum	T	275	106.066			10	7.07107						10	1.41421	10			tropical		NP	Zahur 1959
A	Solanaceae	Solanum aculeatissimum	S	275	106.066			7.5	3.53553						1.5	1.41421	15	6.36396		tropical		NP	Zahur 1959
A	Solanaceae	Solanum grandiflorum	T	275	106.066			7.5	3.53553						6.5		12			tropical		NP	Zahur 1959
A	Staphyleaceae	Staphylea bumalda	S	700	70.7107			5.5	3.53553						3	2.12132	8	3.18198		temperate		BG	Zahur 1959
A	Styracaceae	Benzoin aestivale	T	275	55			1							12	2.8	9			subtropical		NP	MacDaniels 1918
A	Symplocaceae	Symplocos spicata	T	550	212.132			10	7.07107						20	9.2	9	5.65685		tropical		NP	Zahur 1959
A	Tamaricaceae	Tamarix aphylla	T	125	35.3553			1							15		0.3	0		tropical		NP	Zahur 1959
A	Tamaricaceae	Tamarix chinensis	T	125	35.3553			1							7	4.24264	0.3	0.0212132		subtropical		NP	Zahur 1959
G	Taxaceae	Taxus brevifolia	T	1850	600	5.8	1.5	24	6						18	7.07107	2	1.3435		temperate		NP	Chang 1954, Jensen et al. 2012
G	Taxaceae	Torreya californica	T			9	1.5	26							20	3.53553	4	3.53553		temperate		NP	Chang 1954, Jensen et al. 2012
A	Theaceae	Stewartia pseudocamellia	T	350	70.7107			5.5	3.5						12.5	3.53553	8	5.65685		temeprate		NP	Zahur 1959
A	Ulmaceae	Ulmus americana	T	190	38	25	5	1		50	9	2	0.55	1	32.5	9.89949	14	4.94975		temperate		BG	Sheehy et al. 1995, Evert and Deshpande 1969, Jensen et al. 2012
A	Ulmaceae	Zelkova serrata	T	200	35.3553			1							30	10.6066	4.5	5.65685		temperate		BG	Zahur 1959
A	Urticaceae	Boehmeria s.	T	275	70.7107			1							5	1.4	7.5			subtropical		NP	Zahur 1959
A	Urticaceae	Cecropia peltata	T	225	106.066			1							15	7.07107	32	15.4		tropical		NP	Zahur 1959
A	Urticaceae	Neraudia angulata	T	200	70.7107			1							3		14	0		tropical		NP	Zahur 1959
A	Verbenaceae	Duranta repens	T	250	70.7107			2	2.1						4.5	1.4	6	2.12132		tropical		NP	Zahur 1959
A	Verbenaceae	Lantana camara	S	225	45			2	2.1						2	0.707107	10.5	4.24264		tropical		NP	Zahur 1959
A	Verbenaceae	Premna tahitensis	T	200	70.7107			1							7		13.5			tropical		NP	Zahur 1959
A	Verbenaceae	Stachytarpheta dichotyma	S	200	70.7107			1							1.8	0.353553	6.5	1.41421		tropical		NP	Zahur 1959
A	Vitaceae	Vitis vinifera	V	500	100	18	4	6.5	1.4	661	64	0.7	0.23	3.5	20	7.07107	10	9.19239		subtropical, temperate			Hepton and Preston 1960, Esau et al. 1962
A	Vitaceae	Cissus sicyoides	V					1							15	2.8	11			tropical		NP	Zahur 1959
A	Vitaceae	Leea aculeata	T	350	70.7107			1							3.5	2.82843	16			tropical		NP	Zahur 1959
A	Vitaceae	Vitis labrusca	V	700	140			6	1.4						15	1.06066	10	3.53553		temperate		NP	MacDaniels 1918
A	Vitaceae	Vitis riparia	V					10	2.8						15	4.2	15	14.1421		subtropical, temperate		NP	Evert et al. 1970

## Sheet: References
References
Alfieri FJ, Evert RF. 1965. Seasonal phloem development in Pinus strobus. American Journal of Botany 52: 626-627.
Behnke HD. 1986. Sieve element characters and the systematic position of Austrobaileya, Austrobaileyaceae—with comments to the distinction and definition of sieve cells and sieve-tube members. Plant Systematics and Evolution 152: 101–121.
Behnke HD. 1990. Cycads and gnetophytes. In: Behnke HD, Sjolund RD, eds. Comparative structure, induction and development. Springer, Berlin, Germany: Springer, 89–101.
Behnke HD, Paliwal GS. 1973. Ultrastructure of phloem and its development in Gnetum gnemon, with some observations on Ephedra campylopoda. Protoplasma 78: 305–319.
Chang YP. 1954. Bark structure of North American conifers. Washington DC, USA: US Department of Agriculture.
Chavan RR. 1986. Analysis of quantitative sieve plate parameters in some members of Asteraceae. IAWA Bulletin 7: 53-60.
Chavan RR, Braggins JE, Harris PJ. 2000. Companion cells in the secondary phloem of Indian dicotyledonous species: a quantitative study. New Phytologist 146: 107-118.
Crafts AS, Crisp CE. 1971. Phloem transport in plants. San Francisco, USA: W. Freeman and Company.
Davis JD, Evert RF. 1968. Seasonal development of the secondary phloem in Populus tremuloides. Botanica Gazette 129: 1-8.
de Lara NO, Marcati CR. 2016. Cambial dormancy lasts 9 months in a tropical evergreen species. Trees 30: 1331.
Donghua L, Xinzeng G. 1993. Comparative anatomy of the secondary phloem of ten species of Rosaceae. IAWA Journal 14: 289-298.
Esau K, Cheadle VI. 1959. Size of pores and their contents in sieve elements of dicotyledons. Proceedings of the National Academy of Sciences 45: 156-162.
Esau K, Cheadle VI, Risley EB. 1962. Development of sieve-plate pores. Botanical Gazette 123: 233-243.
Evert RF, Deshpande BP. 1969. Electron microscope investigation of sieve-element ontogeny and structure in Ulmus americana. Protoplasma 68: 403–432.
Evert RF, Davis JD, Tucker CM, Alfieri FJ. 1970. On the occurrence of nuclei in mature sieve elements. Planta 95: 281-296.
Hayden WJ, Hayden SM. 1984. Wood anatomy and relationships of Betula uber. Castanea 49: 26-30.
Hepton and Preston 1960. 1960. Electron microscopic observations of the structure of sieve-coneexions in the phloem of angiosperms and gymnosperms. Journal of Experimental Botany 11: 381-393.
Jensen KH, Liesche J, Bohr T, Schulz A. 2012b. Universality of phloem transport in seed plants. Plant Cell & Environment 35: 1065-1076.
Kollmann R, Schumacher W. 1963. Über die Feinstruktur des Phloems von Metasequoia glyptostroboides und seine Jahreszeitlichen Veränderungen. IV Weitere Beobachtungen zum Feinbau der Plasmabrücken in den Siebzellen. Planta 60: 360–389.
Larson PR, Isebrands JG. 1974. Anatomy of the primary-secondary transition zone in stems of Populus deltoides. Wood Science and Technology 8: 11–26.
Lawton JR. 1972. Seasonal variations in the secondary phloem of some forest trees from Nigeria. II. Structure of the Phloem. New Phytologist 71: 335–348.
Liesche J, Windt C, Bohr T, Schulz A, Jensen KH. 2015. Slower phloem transport in gymnosperm trees can be attributed to higher sieve element resistance. Tree Physiology 35: 376-86.
MacDaniels LH. 1918. The histology of the phloem in certain woody angiosperms. American Journal of Botany 5: 347–378.
McNairn RB, Currier HB. 1968. Translocation blockage by sieve plate callose. Planta 82: 369-380.
Mullendore DL, Windt CW, Van As H, Knoblauch M. 2010. Sieve tube geometry in relation to phloem flow. Plant Cell 22: 579-593.
Murmanis L, Evert RF. 1966. Some aspects of sieve cell ultrastructure in Pinus strobus. American Journal of Botany 53: 1065–1078.
Pace MR, Alcantara S, Lohmann LG, Angyalossy V. 2015. Secondary phloem diversity and evolution in Bignonieae (Bignoniaceae). Annals of Botany 116: 333-358.
Parthasarathy MV. 1974. Ultrastructure of phloem in palms. III. Mature Phloem. Protoplasma 79: 265-315.
Parthasarathy MV, Tomlinson PB. 1967. Anatomical features of metaphloem in stems of SabaI, Cocos and two other palms. American Journal of Botany 54, 1143-1151.
Quilho T, Sousa V, Tavares F, Pereira H. 2013. Bark anatomy and cell size variation in Quercus faginea. Turkish Journal of Botany 37: 561-570.
Schulz A, Alosi MC, Sabnis DD, Park RB. 1989. A phloem-specific, lectin-like protein is located in pine sieve-element plastids by immunocytochemistry. Planta 179: 506-515.
Sheehy JE, Mitchell PL, Durand JL, Gastal F, Woodward FI. 1995. Calculation of translocation coefficients from phloem anatomy for use in crop models. Annals of Botany 76: 263–269.
Tammes PL, Ie TS. 1971. Studies on phloem exudation from Yucca flaccida Haw. IX. Passage of carbon black particles through sieve plate pores of Yucca flaccida Haw. Acta Botanica Neerlandia 20: 309-317.
Tammes PL, van Die J, Ie TS. 1971. Studies on phloem exudation from Yucca flaccida Haw. VIII. Fluid mechanics and exudation. Acta Botanica Neerlandia 20: 245-252.
Tomlinson PB, Horn JW, Fisher JB. 2011. The anatomy of palms: (Arecaceae-Palmae). Oxford, UK: Oxford University Press.
Tyree MT, Christy AL, Ferrier JM. 1974. A simpler iterative steady state solution of Münch pressure-flow systems applied to long and short translocation paths. Plant Physiology 54: 589–600.
Wenqing Q, Xinzeng G. 1994. Comparative anatomy of secondary phloem in Celastraceae. Acta Botanica Sinica 36: 779-784.
Wooding FP. 1966. The development of the sieve elements of Pinus pinea. Planta 69: 230–243.
Young JH, Evert RF, Eschrich W. 1973. On the volume-flow mechanism of phloem transport. Planta 113, 355-366.
Zahur MS. 1959. Comparative study of secondary phloem of 423 species of woody dicotyledons belonging to 85 families. New York, USA: Cornell University Agricultural Experiment Station.
Kotina E, Oskolski AA. 2010. Survey of the bark anatomy of Araliaceae and related taxa. Plant diversity and evolution 128: 455-489.
