# Supplementary material for: Height‐related scaling of phloem anatomy and the evolution of sieve element end wall types in woody plants
Source: New Phytol. 2016 Dec 9;214(1):245–56. doi: 10.1111/nph.14360 (PMC5347917; doi:10.1111/nph.14360)
Supplement: Supplementary file 3 — Table S2 Intraspecies variation of sieve element characteristics. [file NPH-214-245-s003.xlsx]

## Sheet: Sheet1
Supporting Information Table S2 Intra-species variation of sieve element characteristics. No statistically significant differences (P-value below 0.05) between any individuals from the same species were encountered. All values in µm; standard deviation in brackets; error bars in figures indicates standard deviation.
									1	2
Family	Species	Location	Number of sieve areas	Sieve element diameter	Sieve element length	Sieve pore radius		Amphilophium crucigerum	34	45	14	15
Bignoniaceae	Amphilophium crucigerum	Sao Paolo, Brazil	1	34 (14)				Banisteriopsis argyrophylla	26	22	6	3
		Sao Paolo, Brazil	1	45 (15)				Bunchosia montana	19	14	3	5
Bignoniaceae	Dolichandra unguis-cati	Matozinhos, Minas Gerais, Brazil	6 (2)	27 (5)				Dolichandra unguis-cati	27	24	5	3
		Sao Paolo, Brazil	5 (1)	24 (3)				Heteropterys intermedia	25	34	8	4
Bignoniaceae	Perianthomega vellozoi	Vicosa, Minas Gerais, Brazil	1	36 (10)				Leucaena leucocephala	14	18	5	3
		Santa Cruz de la Sierra, Santa Cruz, Bolivia	1	25 (12)				Perianthomega vellozoi	36	25	10	12
Bignoniaceae	Stizophyllum riparium	Sao Paolo, Brazil	8 (3)	37 (8)				Stizophyllum riparium	37	46	8	6
		Sao Paolo, Brazil	10 (5)	40 (6)				Tanaecium pyramidatum	53	45	16	12
		Vale do Rio Doce Forest Reserve, Espirito Santo, Brazil	6 (1)	46 (5)				Tynanthus cognatus	63	82	17	25
Bignoniaceae	Tanaecium pyramidatum	Sao Paolo, Brazil	19 (4)	53 (16)
		Sao Paolo, Brazil	23 (6)	45 (12)					1	2
Bignoniaceae	Tynanthus cognatus	Sao Paolo, Brazil	19 (8)	63 (17)				Ginkgo biloba	20	18	5	4
		Sao Paolo, Brazil	17 (4)	82 (25)				Liriodendron chinense	37	30	8	6
Ginkgoaceae	Ginkgo biloba	Yangling, China	14 (1)	20 (5)	548 (50)			Magnolia denudata	34	36	3	6
		Yangling, China	15 (1)	18 (4)	504 (120)			Melia azeradach	15	14	2	2
Leguminosae	Leucaena leucocephala	Sao Paolo, Brazil	6 (2)	14 (5)				Ligustrum lucidum	24	25	4	5
		Sao Paolo, Brazil	8 (5)	18 (3)				Koelreuteria bipinnata	16	12	4	4
Magnoliaceae	Liriodendron chinense	Yangling, China	6 (1)	34 (5)	425 (45)	1.82 (0.38)
		Yangling, China	6 (2)	37 (5)	459 (74)	1.91 (0.51)
		Guangzhou, China	6 (1)	30 (4)	458 (56)
		Guangzhou, China	6 (1)	33 (3)	467 (66)
Magnoliaceae	Magnolia denudata	Yangling, China	8 (1)	34 (3)		1.01 (0.21)
		Yangling, China	8 (1)	36 (4)
		Guangzhou, China	9 (1)	32 (4)		0.92 (0.18)
		Guangzhou, China	8 (1)	34 (3)		0.87 (0.23)
Malpighiaceae	Banisteriopsis argyrophylla	Alto Paraíso de Goiás, Goiás, Brazil	1	26 (5)
		Datas, Minas Gerais, Brazil	1	22 (3)
Malpighiaceae	Bunchosia montana	Oxaca, Mexico	3 (2)	19 (3)
		Oxaca, Mexico	2 (2)	14 (5)
Malpighiaceae	Heteropterys intermedia	Boa Nova, Bahia, Brazil	1	25 (8)
		Sao Paolo, Brazil	1	34 (4)
Meliaceae	Melia azeradach	Yangling, China	3 (0.5)	15 (2)
		Yangling, China	2 (0.5)	14 (2)
		Guangzhou, China	3 (1)	17 (2)
		Guangzhou, China	3 (0.5)	16 (2)
Oleaceae	Ligustrum lucidum	Yangling, China	6 (1)	24 (3)	238 (25)	0.56 (0.13)
		Yangling, China	6 (1)	25 (3)	251 (52)	0.59 (0.15)
		Guangzhou, China	6 (1)	25 (5)	233 (37)	0.51 (0.11)
		Guangzhou, China	7 (1)	25 (4)	231 (23)	0.63 (0.18)
Sapindaceae	Koelreuteria bipinnata	Yangling, China	3 (0.5)	16 (4)	283 (33)	0.88 (0.24)
		Yangling, China	3 (0.5)	15 (2)	286 (40)	0.78 (0.19)
		Guangzhou, China	3 (0.5)	13 (2)	330 (45)	0.84 (0.18)
		Guangzhou, China	3 (0.5)	12 (4)	300 (51)	0.69 (0.16)
